# Supplementary material for: GluA3 subunits are required for appropriate assembly of AMPAR GluA2 and GluA4 subunits on cochlear afferent synapses and for presynaptic ribbon modiolar–pillar morphology
Source: eLife. 2023 Jan 17;12:e80950. doi: 10.7554/eLife.80950 (PMC9891727; doi:10.7554/eLife.80950)
Supplement: Figure 1—source data 2. [file elife-80950-fig1-data2.zip]

Archive with 6 entries (5 files):
- Figure 1-source data 2/
- __MACOSX/._Figure 1-source data 2
- Figure 1-source data 2/Figure 1-data2 - Raw gels_Gria2 Gria4 flip and flop-1 copy.pdf
- __MACOSX/Figure 1-source data 2/._Figure 1-data2 - Raw gels_Gria2 Gria4 flip and flop-1 copy.pdf
- Figure 1-source data 2/.DS_Store
- __MACOSX/Figure 1-source data 2/._.DS_Store
