# Supplementary material for: GluA3 subunits are required for appropriate assembly of AMPAR GluA2 and GluA4 subunits on cochlear afferent synapses and for presynaptic ribbon modiolar–pillar morphology
Source: eLife. 2023 Jan 17;12:e80950. doi: 10.7554/eLife.80950 (PMC9891727; doi:10.7554/eLife.80950)
Supplement: Figure 4—source data 1. [file elife-80950-fig4-data1.zip]

Archive with 4 entries (3 files):
- Figure 4-source data 1/
- __MACOSX/._Figure 4-source data 1
- Figure 4-source data 1/Figure 4-source data 1-Data and stats TEM of GluA3KO.xlsx
- __MACOSX/Figure 4-source data 1/._Figure 4-source data 1-Data and stats TEM of GluA3KO.xlsx
